# Supplementary material for: Daily Life Patterns, Psychophysical Conditions, and Immunity of Adolescents in the COVID-19 Era: A Mixed Research with Qualitative Interviews by a Quasi-Experimental Retrospective Study
Source: Healthcare (Basel). 2022 Jun 20;10(6):1152. doi: 10.3390/healthcare10061152 (PMC9222600; doi:10.3390/healthcare10061152)
Supplement: Supplementary file 1 [file healthcare-10-01152-s001.zip]

Archive with 1 entries (1 files):
- healthcare-1707987-supplementary.pdf
